# Supplementary material for: Molecular Screening for High-Risk Human Papillomaviruses in Patients with Periodontitis
Source: Viruses. 2023 Mar 22;15(3):809. doi: 10.3390/v15030809 (PMC10059129; doi:10.3390/v15030809)
Supplement: Supplementary file 1 [file viruses-15-00809-s001.zip]

Archive with 1 entries (1 files):
- viruses-2301653-supplementary.pdf
